# Supplementary material for: Effect of a 12-Week Multi-Exercise Community Program on Muscle Strength and Lipid Profile in Elderly Women
Source: Nutrients. 2024 Mar 13;16(6):813. doi: 10.3390/nu16060813 (PMC10976123; doi:10.3390/nu16060813)
Supplement: Supplementary file 1 [file nutrients-16-00813-s001.zip]

Archive with 1 entries (1 files):
- nutrients-2879517-supplementary.pdf
